# Supplementary material for: Endless forms most stupid, icky, and small: The preponderance of noncharismatic invertebrates as integral to a biologically sound view of life
Source: Ecol Evol. 2020 Oct 15;10(23):12638–49. doi: 10.1002/ece3.6892 (PMC7713927; doi:10.1002/ece3.6892)
Supplement: Supplementary file 4 — Appendix S3 [file ECE3-10-12638-s004.xlsx]

## Sheet: Sheet1
supporting information for figure 3
phylum	totalRichness	sessileSuspensionFeeders	endoparasite	neither	mini adults (</=5mm?)	notes
Ctenophora	100	0	0	100
Porifera	9000	9000	0	0	no nerves	(although ~100 "carnivorous" Cladorhizids and maybe others; carnivorous taxa are still suspension feeders (but not filter feeders)
Placozoa	2	0	0	2	no nerves
Cnidaria	13200	8225	2200	2775		for simplicity's sake: sessile filter-feeders are anthozoa (6225spp) minus Actiniaria (~1000spp) plus the Hydrozoan taxa Filifera, Capitata, and Thecata/Leptothecata (~3000spp among all three) (cnidarian taxon counts from WoRMS marinespecies.org deviated substantially from Brusca et al., so these proportions may change appreciably in future years); endoparasites are Myxozoa (2200spp)
Xenacoelomorpha	400	0	0	400		most (~370) species are acoels, and most acoals are meiofaunal
Echinodermata	7300	625	0	6675	Parvotrochus belyaevi ; see Gage J & Billet D (1986) The family Myriotrochidae Theel (Echinodermata: Holothuriodiea) in the deep northeast Atlantic Ocean. Zoological Journal of the Linnean Society 83:229-276. cited in http://www.storyofsize.com/echinodermata/	635 Crinoids / 7300 echinoderms total / 1700 holothuroideans (might separately report proportion of taxa that are approximately bilaterally symmetrical	hmmmm at least one asteroidea and maybe half of holothuroidea might be suspension feeders, although wait... I don't think any are sessile.... ; 3,774 spp holothuroideans on WoRMS
Hemichordata	135	14	0	121	https://journals.plos.org/plosone/article?id=10.1371/journal.pone.0048529	14 sessile colonial species in class Pterobranchia
Cephalochordata	30	0	0	30
Urochordata	3000	2555	0	445	Appendicularia and Sorberacea retain notochord as adults....	sessile filter feeders = 3000 minus diversity of Thaliacea and Appendicularia (aka Larvacea) from WoRMS: Thaliacea (291 spp); Appendicularia (154 spp)
Craniata	58000	0	0	58000		pearl fish in sea cucumber;
Chaetognatha	130	0	0	130
Bryozoa	6000	6000	0	0
Entoprocta	200	200	0	0
Cycliophora	3	0	3	0
Annelida	20000	1891	156	17953		13000 species of sedentaria minus 6000 clitellata; but only going to count the tubicolous sedentaria (minus ~50spp of Oweniidae):	basically all of the tubicolous sedentaria sabellidae 460 Serpulidae 397 Siboglinidae 164 (Pogonophora + Vestimentifera... kind of the right ball-park) Ampharetidae 282 Pectinariidae 53 Terebellidae 535	myzostomids are just considered to be all endoparasitic
Mollusca	81660	9200	0	72460
Nemertea	1300	0	42	1258	Nemertea (42 parasitic/commensal spp?) Malacobdella (13 spp) Gononemertes (2 spp) Vieitezia (1sp) Carcinonemertidae (26spp)	genus and family diversity data from WoRMS Aug 2017 http://www.marinespecies.org
Brachiopoda	400	400	0	0
Phoronida	11	11	0	0
Gastrotricha	800	0	0	800
Platyhelminthes	26500	0	20000	6500
Gnathostomulida	100	0	0	100
Micrognathozoa	1	0	0	1
Rotifera	3250	113	1200	1937	*parasitic acanthocephala	sessile rotifers include epizoic Seisonidea (3spp?) ... plus other sessile monogononts	brain with 15 neurons not uncommon... see also: http://www.micrographia.com/specbiol/rotife/homebdel/bdel0100.htm	~110 sessile rotifers worldwide: Meksuwan P, Pholpunthin P, Segers H. 2011. Diversity of sessile rotifers (Gnesiotrocha, Monogononta, Rotifera) in Thale Noi Lake, Thailand. Zootaxa 2997:1–18.
Orthonectida	21	0	0	21
Dicyemida (? = Rhombozoa)	70	0	70	0
Priapulida	20	0	0	20
Loricifera	35	0	0	35
Kinorhyncha	200	0	0	200
Nematoda	25000	0	5000	20000	~20,000 free-living (from meiobenthology book: Giere 2008)			3million nematodes per square meter
Nematomorpha	360	0	0	360	*all are juvenile parasitoids; free-living adults
Tardigrada	1200	0	0	1200
Onychophora	180	0	0	180	used lower "valid" species count
Arthropoda	1126685	1020	7104	1118561	1285 total barnacles / 265 endoparasitic barnacles (rhizocephala)	130 Pentastomida; look up copepod parasites!	12500 copepods; 30000 ostracods; 1500 Tanaidacea; 600 Diplostracta (clam shirmp and Cladocera)
						609 Strepsiptera	54600 mites; 3500 pseudoscorpions
					assume 3000 copepods endoparasitic; ~3000 acari endoparasitic	most parasitic isopods and amphipods are ectoparasitic, and most mites, if they are endoparasitic, are endoparasitic as larvae, although there are bound to be some exceptions to this...	22,506 chalcidoidea (Heraty et al. 2013: DOI: 10.1111/cla.12006)
						Ascothoracida ~100 endoparasitic spp...	600 Ptiliids...
							850 Pauropoda
					likely to be lots of endoparasitic mites on insects,

## Sheet: Sheet5
	phylum	totalRichness	sessileFilter	endoparasite	neither	DunnEtAl_order	Stagger	proportion_sessileSuspension	proportion_endoparasiteAdult	proportion_neither
	Ctenophora	100	0	0	100	1	1	0	0	1
	Placozoa	2	0	0	2	2	1	0	0	1
	Xenacoelomorpha	400	0	0	400	3	1	0	0	1
	Hemichordata	135	14	0	121	4	1	0.103704	0	0.896296
	Urochordata	3000	2555	0	445	5	1	0.851667	0	0.148333
	Chaetognatha	130	0	0	130	6	1	0	0	1
	Entoprocta	200	200	0	0	7	1	1	0	0
	Annelida	20000	1891	156	17953	8	1	0.09455	0.0078	0.89765
	Nemertea	1300	0	42	1258	9	1	0	0.0323077	0.967692
	Phoronida	11	11	0	0	10	1	1	0	0
	Platyhelminthes	26500	0	20000	6500	11	1	0	0.754717	0.245283
	Micrognathozoa	1	0	0	1	12	1	0	0	1
	Orthonectida	21	0	0	21	13	1	0	0	1
	Priapulida	20	0	0	20	14	1	0	0	1
	Kinorhyncha	200	0	0	200	15	1	0	0	1
	Nematomorpha	360	0	0	360	16	1	0	0	1
	Onychophora	180	0	0	180	17	1	0	0	1
	Porifera	9000	0	0	9000	18	2	0	0	1
	Cnidaria	13200	8225	2200	2775	19	2	0.623106	0.166667	0.210227
	Echinodermata	7300	625	0	6675	20	2	0.0856164	0	0.914384
	Cephalochordata	30	0	0	30	21	2	0	0	1
	Craniata	58000	0	0	58000	22	2	0	0	1
	Bryozoa	6000	6000	0	0	23	2	1	0	0
	Cycliophora	3	0	3	0	24	2	0	1	0
	Mollusca	81660	9200	0	72460	25	2	0.112662	0	0.887338
	Brachiopoda	400	400	0	0	26	2	1	0	0
	Gastrotricha	800	0	0	800	27	2	0	0	1
	Gnathostomulida	100	0	0	100	28	2	0	0	1
	Rotifera	3250	113	1200	1937	29	2	0.0347692	0.369231	0.596
	Dicyemida (? = Rhombozoa)	70	0	70	0	30	2	0	1	0
	Loricifera	35	0	0	35	31	2	0	0	1
	Nematoda	25000	0	5000	20000	32	2	0	0.2	0.8
	Tardigrada	1200	0	0	1200	33	2	0	0	1
	Arthropoda	1126685	1020	7104	1118561	34	2	0.000905311	0.00630522	0.992789
